# Supplementary material for: Essential Oils and Hydrolates: Potential Tools for Defense against Bacterial Plant Pathogens
Source: Microorganisms. 2022 Mar 24;10(4):702. doi: 10.3390/microorganisms10040702 (PMC9031397; doi:10.3390/microorganisms10040702)
Supplement: Supplementary file 1 [file microorganisms-10-00702-s001.zip]

Archive with 1 entries (1 files):
- microorganisms-1630647-supplementary.pdf
